# Supplementary material for: SomatiCA: Identifying, Characterizing and Quantifying Somatic Copy Number Aberrations from Cancer Genome Sequencing Data
Source: PLoS One. 2013 Nov 12;8(11):e78143. doi: 10.1371/journal.pone.0078143 (PMC3827077; doi:10.1371/journal.pone.0078143)
Supplement: Text S1 — This document consists of scripts generating simulated data and running ABSOLUTE etc. (ZIP) [file pone.0078143.s005.zip]

Archive with 11 entries (8 files):
- Scripts/
- Scripts/benchmark_preprocess.sh
- __MACOSX/
- __MACOSX/Scripts/
- __MACOSX/Scripts/._benchmark_preprocess.sh
- Scripts/generate_simulated_data.R
- __MACOSX/Scripts/._generate_simulated_data.R
- Scripts/running_SomatiCA_CBS_cumseg_ABSOLUTE.R
- __MACOSX/Scripts/._running_SomatiCA_CBS_cumseg_ABSOLUTE.R
- Scripts/running_SomatiCA_on_TCGA_benchmark.R
- __MACOSX/Scripts/._running_SomatiCA_on_TCGA_benchmark.R
