# Supplementary material for: SomatiCA: Identifying, Characterizing and Quantifying Somatic Copy Number Aberrations from Cancer Genome Sequencing Data
Source: PLoS One. 2013 Nov 12;8(11):e78143. doi: 10.1371/journal.pone.0078143 (PMC3827077; doi:10.1371/journal.pone.0078143)
Supplement: Text S1 — This document consists of scripts generating simulated data and running ABSOLUTE etc. (ZIP) [file pone.0078143.s005.zip › Scripts/benchmark_preprocess.sh]

########## an example using samtools on chr1 of normal sample ########
##########  to generate pile-up file ########

samtools mpileup -C50 -uf */Homo_sapiens_assembly19.fasta -r 1
 */HCC1143.NORMAL.30x.compare.bam | bcftools view -bvcg - > HCC1143.NORMAL.30x.compare_chr1.bcf

bcftools view HCC1143.NORMAL.30x.compare_chr1.bcf | vcfutils.pl varFilter -D300 > /HCC1143.NORMAL.30x.compare_chr1.vcf

########## an example on chr1 of normal sample ########
########## filter out quality score < 10 ########
########## grep DP for SNP ########  
bgzip HCC1143.NORMAL.30x.compare_chr1.vcf
tabix -p vcf HCC1143.NORMAL.30x.compare_chr1.vcf.gz
vcf-annotate --filter Qual=10 HCC1143.NORMAL.30x.compare_chr1.vcf.gz > HCC1143.NORMAL.30x.compare_chr1.filter.vcf
grep -v "INDEL" HCC1143.NORMAL.30x.compare_chr1.filter.vcf | grep -w "PASS\|#\|CHROM" | bgzip -c > HCC1143.NORMAL.30x.compare_chr1.pass.vcf.gz
vcf-query -f '%POS\t%INFO/DP4\t%INFO/DP\t[%GTR\t]\n' HCC1143.NORMAL.30x.compare_chr1.pass.vcf.gz > HCC1143.NORMAL.30x.compare_chr1.pass.vcf
cut -f1-4 HCC1143.NORMAL.30x.compare_chr1.pass.vcf | awk 'NR==1{$0="POS\tNORMAL.DP4\tNORMAL.DP\tNORMAL.GT\t\n"$0}1' > HCC1143.NORMAL.30x.compare_chr1.pass.new.vcf
rm HCC1143.NORMAL.30x.compare_chr1.filter.vcf
rm HCC1143.NORMAL.30x.compare_chr1.pass.vcf.gz
rm HCC1143.NORMAL.30x.compare_chr1.pass.vcf


########## an example on chr1 of tumor sample ########
########## filter out quality score < 10 ########
########## grep DP for SNP ######## 
########## join with paired normal ########
bgzip HCC1143.mix1.n20t80_chr1.vcf
tabix -p vcf HCC1143.mix1.n20t80_chr1.vcf.gz
vcf-annotate --filter Qual=10 HCC1143.mix1.n20t80_chr1.vcf.gz > HCC1143.mix1.n20t80_chr1.filter.vcf
grep -v "INDEL" HCC1143.mix1.n20t80_chr2.filter.vcf | grep -w "PASS\|#\|CHROM" | bgzip -c > HCC1143.mix1.n20t80_chr1.pass.vcf.gz
vcf-query -f '%POS\t%INFO/DP4\t%INFO/DP\t[%GTR\t]\n' HCC1143.mix1.n20t80_chr1.pass.vcf.gz > HCC1143.mix1.n20t80_chr1.pass.vcf
cut -f1-4 HCC1143.mix1.n20t80_chr1.pass.vcf | awk 'NR==1{$0="POS\tTUMOR.DP4\tTUMOR.DP\tTUMOR.GT\t\n"$0}1' > HCC1143.mix1.n20t80_chr1.pass.new.vcf
rm HCC1143.mix1.n20t80_chr1.filter.vcf
rm HCC1143.mix1.n20t80_chr1.pass.vcf.gz
rm HCC1143.mix1.n20t80_chr1.pass.vcf
join -j 1 <(sort HCC1143.NORMAL.30x.compare_chr2.pass.new.vcf) <(sort HCC1143.mix1.n20t80_chr2.pass.new.vcf) | sort -n > HCC1143.mix1.n20t80_chr1.joined.vcf 
