# Supplementary material for: SomatiCA: Identifying, Characterizing and Quantifying Somatic Copy Number Aberrations from Cancer Genome Sequencing Data
Source: PLoS One. 2013 Nov 12;8(11):e78143. doi: 10.1371/journal.pone.0078143 (PMC3827077; doi:10.1371/journal.pone.0078143)
Supplement: Text S1 — This document consists of scripts generating simulated data and running ABSOLUTE etc. (ZIP) [file pone.0078143.s005.zip › Scripts/generate_simulated_data.R]

##############################################
######## Place position for SCNAs ############
##############################################
all <- NULL
for(i in 1:100){
	lens <- sample(c(sample(10:90, 1), sample(100:900, 1), sample(1000:2000, 1)))
	left <- 10000 - sum(lens)
	insert <- sort(sample(1:left, 3))
	pos <- rbind(c(insert[1], insert[1]+lens[1]),
			 c(insert[2]+lens[1], insert[2]+lens[1]+lens[2]),
			 c(insert[3]+lens[1]+lens[2], insert[3]+lens[1]+lens[2]+lens[3]))
	all <- rbind(all, pos)		 
}

events <- data.frame(rep(rep(paste("chr", 3:12, sep=""), each=3), 10), all,  rep(c(0, 1, 3, 4), 75))
colnames(events) <- c("chr", "start", "end", "copynumber")

options(scipen=50)
library(SomatiCAData)
data(glio)
nn <- glio
nn$V8 <- round(nn$totalReadCountN*nn$germlineLAF)
intervals <- floor(nn$pos/10000)
nn$V9 <- paste(nn$chromosome, intervals, sep=":")
heters <- nn[nn$zygosity%in%c("het-ref", "het-alt"), ]

test <- heters$V9[!duplicated(heters$V9)]
heter.mean <- ceiling(tapply(heters$totalReadCountN, heters$V9, median))
heter.sd <- ceiling(tapply(heters$V8, heters$V9, sd))
heter.len <- table(heters$V9)
heter.info <- cbind(heter.mean, heter.sd, heter.len)
heter.info <- heter.info[test, ]

copy <- heters
num.markers <- NULL
start <- NULL
end <- NULL
for(j in 1:nrow(events)){	
	intervals <- paste(events[j, 1], c(events[j, 2]:events[j, 3]), sep=":")
	sub <- copy[copy$V9%in%intervals, ]
	num.markers <- c(num.markers, nrow(sub))
	if(nrow(sub)!=0){
		start <- c(start, sub[1, 2])
		end <- c(end, sub[nrow(sub), 2])
	}
	else{
		start <- c(start, 0) 
		end <- c(end, 0) 
	}
}
events <- data.frame(events, num.markers, start, end)	
left.events <- events[num.markers>=5, ]	####### with at least heterozygous sites in each segment	
dput(left.events, "simulated_events")


#####################################
############# Coverage 60X ##########
#####################################

options(scipen=50)

library(SomatiCAData)
data(glio)
nn <- glio ###### The coverage of glio is around 60X ######
nn$V8 <- round(nn$totalReadCountN*nn$germlineLAF)
intervals <- floor(nn$pos/10000)
nn$V9 <- paste(nn$chromosome, intervals, sep=":")
heters <- nn[nn$zygosity%in%c("het-ref", "het-alt"), ]

test <- heters$V9[!duplicated(heters$V9)]
heter.mean <- ceiling(tapply(heters$totalReadCountN, heters$V9, median))
heter.sd <- ceiling(tapply(heters$V8, heters$V9, sd))
heter.len <- table(heters$V9)
heter.info <- cbind(heter.mean, heter.sd, heter.len)
heter.info <- heter.info[test, ]

events <- dget("simulated_events")
for(i in 1:10){
	copy <- heters
	copy$totalReadCount <- copy$totalReadCountN
	one <- events[(i-1)*30 + c(1:30), ] 	
	all.intervals <- NULL
	for(j in 1:30){		
		intervals <- paste(one[j, 1], c(one[j, 2]:one[j, 3]), sep=":")
		sub <- copy[copy$V9%in%intervals, ]
		aa <- heter.info[rownames(heter.info)%in%intervals, ]
		aa[, 1] <- ceiling(aa[, 1]*one[j, 4]/2)
		bb <- unlist(apply(aa, 1, function(z){
			if(is.na(z[2])){
				return(ceiling(rnorm(z[3], mean=z[1], sd=5)))
			}
			else return(ceiling(rnorm(z[3], mean=z[1], sd=z[2]*0.5)))
		}))
		bb[bb < 0] <- 0
		sub[, 4] <- bb	
		laf <- ifelse(one[j, 4] < 2, 0, 1/one[j, 4])
		les <- unlist(apply(aa, 1, function(z){
			if(is.na(z[2])){
				return(ceiling(rnorm(z[3], mean=z[1]*laf, sd=5)))
			}
			else return(ceiling(rnorm(z[3], mean=z[1]*laf, sd=z[2]*0.5)))
		}))
		les[les < 0] <- 0
		sub[, 8] <- les				
		sub[, 8] <- ifelse(sub[, 8]> sub[, 4], sub[, 4], sub[, 8])
		copy[copy$V9%in%intervals, ] <- sub
		all.intervals <- c(all.intervals, intervals)
	}		
	cc <- heter.info[!rownames(heter.info)%in%all.intervals, ]
	dd <- unlist(apply(cc, 1, function(z){
			if(is.na(z[2])){
				return(ceiling(rnorm(z[3], mean=z[1], sd=5)))
			}
			else return(ceiling(rnorm(z[3], mean=z[1], sd=z[2]*0.3)))
		}))
	dd[dd < 0] <- 0	
	copy[!copy$V9%in%all.intervals, 4] <- dd

	xles <- unlist(apply(cc, 1, function(z){
			if(is.na(z[2])){
				return(ceiling(rnorm(z[3], mean=z[1]*0.5, sd=5)))
			}
			else return(ceiling(rnorm(z[3], mean=z[1]*0.5, sd=z[2]*0.5)))
	}))
	xles[xles < 0] <- 0
	copy[!copy$V9%in%all.intervals, 8] <- xles			
	copy[, 8] <- ifelse(copy[, 8]> copy[, 4], copy[, 4], copy[, 8])
	
    write.table(copy, paste("geno", i, ".txt", sep=""), col.names=F, row.names=F, quote=F)	
}


for(admix in c(0.2, 0.4, 0.6)){ 
	for(i in 1:10){
		x <- read.table(paste("geno", i, ".txt", sep=""))
		x$V4 <- round(x$V4*(1-admix) + x$V6*admix)
		x$V8 <- round(x$V8*(1-admix) + x$V6*x$V7*admix)
		x$V5 <- ifelse(round(x$V8/x$V4, 5)<0.5, round(x$V8/x$V4, 5), 1-round(x$V8/x$V4, 5))
		write.table(x, paste("geno", i, "_admix_", admix, ".txt", sep=""))
	}
}


#####################################
############# Coverage 40X ##########
#####################################

options(scipen=50)
library(SomatiCAData)
data(glio)
nn <- glio
nn$V8 <- round(nn$totalReadCountN*nn$germlineLAF)
intervals <- floor(nn$pos/10000)
nn$V9 <- paste(nn$chromosome, intervals, sep=":")
heters <- nn[nn$zygosity%in%c("het-ref", "het-alt"), ]

test <- heters$V9[!duplicated(heters$V9)]
heter.mean <- ceiling(tapply(heters$totalReadCountN, heters$V9, median))
heter.sd <- ceiling(tapply(heters$V8, heters$V9, sd))
heter.len <- table(heters$V9)
heter.info <- cbind(heter.mean, heter.sd, heter.len)
heter.info <- heter.info[test, ]
heter.info[, 1] <- round(heter.info[, 1]*2/3) ####### change the mean of of reads in each segment ######
#heter.info[, 2] <- round(heter.info[, 2]*2/3) 


events <- dget("simulated_events")
for(i in 1:10){
	copy <- heters
	copy$totalReadCount <- copy$totalReadCountN
	one <- events[(i-1)*30 + c(1:30), ] 	
	all.intervals <- NULL
	for(j in 1:30){		
		intervals <- paste(one[j, 1], c(one[j, 2]:one[j, 3]), sep=":")
		sub <- copy[copy$V9%in%intervals, ]
		aa <- heter.info[rownames(heter.info)%in%intervals, ]
		aa[, 1] <- ceiling(aa[, 1]*one[j, 4]/2)
		bb <- unlist(apply(aa, 1, function(z){
			if(is.na(z[2])){
				return(ceiling(rnorm(z[3], mean=z[1], sd=5)))
			}
			else return(ceiling(rnorm(z[3], mean=z[1], sd=z[2]*0.5)))
		}))
		bb[bb < 0] <- 0
		sub[, 4] <- bb	
		laf <- ifelse(one[j, 4] < 2, 0, 1/one[j, 4])
		les <- unlist(apply(aa, 1, function(z){
			if(is.na(z[2])){
				return(ceiling(rnorm(z[3], mean=z[1]*laf, sd=5)))
			}
			else return(ceiling(rnorm(z[3], mean=z[1]*laf, sd=z[2]*0.5)))
		}))
		les[les < 0] <- 0
		sub[, 8] <- les				
		sub[, 8] <- ifelse(sub[, 8]> sub[, 4], sub[, 4], sub[, 8])
		copy[copy$V9%in%intervals, ] <- sub
		all.intervals <- c(all.intervals, intervals)
	}		
	cc <- heter.info[!rownames(heter.info)%in%all.intervals, ]
	dd <- unlist(apply(cc, 1, function(z){
			if(is.na(z[2])){
				return(ceiling(rnorm(z[3], mean=z[1], sd=5)))
			}
			else return(ceiling(rnorm(z[3], mean=z[1], sd=z[2]*0.3)))
		}))
	dd[dd < 0] <- 0	
	copy[!copy$V9%in%all.intervals, 4] <- dd

	xles <- unlist(apply(cc, 1, function(z){
			if(is.na(z[2])){
				return(ceiling(rnorm(z[3], mean=z[1]*0.5, sd=5)))
			}
			else return(ceiling(rnorm(z[3], mean=z[1]*0.5, sd=z[2]*0.5)))
	}))
	xles[xles < 0] <- 0
	copy[!copy$V9%in%all.intervals, 8] <- xles			
	copy[, 8] <- ifelse(copy[, 8]> copy[, 4], copy[, 4], copy[, 8])
	
    write.table(copy, paste("cover40_geno", i, ".txt", sep=""), col.names=F, row.names=F, quote=F)	
}


for(admix in c(0.2, 0.4, 0.6)){ 
	for(i in 1:10){
		x <- read.table(paste("cover40_geno", i, ".txt", sep=""))
		x$V4 <- round(x$V4*(1-admix) + x$V6*admix)
		x$V8 <- round(x$V8*(1-admix) + x$V6*x$V7*admix)
		x$V5 <- ifelse(round(x$V8/x$V4, 5)<0.5, round(x$V8/x$V4, 5), 1-round(x$V8/x$V4, 5))
		write.table(x, paste("cover40_geno", i, "_admix_", admix, ".txt", sep=""))
	}
}

#####################################
############# Coverage 20X ##########
#####################################

options(scipen=50)
library(SomatiCAData)
data(glio)
nn <- glio
nn$V8 <- round(nn$totalReadCountN*nn$germlineLAF)
intervals <- floor(nn$pos/10000)
nn$V9 <- paste(nn$chromosome, intervals, sep=":")
heters <- nn[nn$zygosity%in%c("het-ref", "het-alt"), ]

test <- heters$V9[!duplicated(heters$V9)]
heter.mean <- ceiling(tapply(heters$totalReadCountN, heters$V9, median))
heter.sd <- ceiling(tapply(heters$V8, heters$V9, sd))
heter.len <- table(heters$V9)
heter.info <- cbind(heter.mean, heter.sd, heter.len)
heter.info <- heter.info[test, ]
heter.info[, 1] <- round(heter.info[, 1]*1/3) ####### change the mean of of reads in each segment ######
heter.info[, 2] <- round(heter.info[, 2]*1/3) 


events <- dget("simulated_events")
for(i in 1:10){
	copy <- heters
	copy$totalReadCount <- copy$totalReadCountN
	one <- events[(i-1)*30 + c(1:30), ] 	
	all.intervals <- NULL
	for(j in 1:30){		
		intervals <- paste(one[j, 1], c(one[j, 2]:one[j, 3]), sep=":")
		sub <- copy[copy$V9%in%intervals, ]
		aa <- heter.info[rownames(heter.info)%in%intervals, ]
		aa[, 1] <- ceiling(aa[, 1]*one[j, 4]/2)
		bb <- unlist(apply(aa, 1, function(z){
			if(is.na(z[2])){
				return(ceiling(rnorm(z[3], mean=z[1], sd=5)))
			}
			else return(ceiling(rnorm(z[3], mean=z[1], sd=z[2]*0.5)))
		}))
		bb[bb < 0] <- 0
		sub[, 4] <- bb	
		laf <- ifelse(one[j, 4] < 2, 0, 1/one[j, 4])
		les <- unlist(apply(aa, 1, function(z){
			if(is.na(z[2])){
				return(ceiling(rnorm(z[3], mean=z[1]*laf, sd=5)))
			}
			else return(ceiling(rnorm(z[3], mean=z[1]*laf, sd=z[2]*0.5)))
		}))
		les[les < 0] <- 0
		sub[, 8] <- les				
		sub[, 8] <- ifelse(sub[, 8]> sub[, 4], sub[, 4], sub[, 8])
		copy[copy$V9%in%intervals, ] <- sub
		all.intervals <- c(all.intervals, intervals)
	}		
	cc <- heter.info[!rownames(heter.info)%in%all.intervals, ]
	dd <- unlist(apply(cc, 1, function(z){
			if(is.na(z[2])){
				return(ceiling(rnorm(z[3], mean=z[1], sd=5)))
			}
			else return(ceiling(rnorm(z[3], mean=z[1], sd=z[2]*0.3)))
		}))
	dd[dd < 0] <- 0	
	copy[!copy$V9%in%all.intervals, 4] <- dd

	xles <- unlist(apply(cc, 1, function(z){
			if(is.na(z[2])){
				return(ceiling(rnorm(z[3], mean=z[1]*0.5, sd=5)))
			}
			else return(ceiling(rnorm(z[3], mean=z[1]*0.5, sd=z[2]*0.5)))
	}))
	xles[xles < 0] <- 0
	copy[!copy$V9%in%all.intervals, 8] <- xles			
	copy[, 8] <- ifelse(copy[, 8]> copy[, 4], copy[, 4], copy[, 8])
	
    write.table(copy, paste("cover20_geno", i, ".txt", sep=""), col.names=F, row.names=F, quote=F)	
}


for(admix in c(0.2, 0.4, 0.6)){ 
	for(i in 1:10){
		x <- read.table(paste("cover20_geno", i, ".txt", sep=""))
		x$V4 <- round(x$V4*(1-admix) + x$V6*admix)
		x$V8 <- round(x$V8*(1-admix) + x$V6*x$V7*admix)
		x$V5 <- ifelse(round(x$V8/x$V4, 5)<0.5, round(x$V8/x$V4, 5), 1-round(x$V8/x$V4, 5))
		write.table(x, paste("cover20_geno", i, "_admix_", admix, ".txt", sep=""))
	}
}
