# Supplementary material for: SomatiCA: Identifying, Characterizing and Quantifying Somatic Copy Number Aberrations from Cancer Genome Sequencing Data
Source: PLoS One. 2013 Nov 12;8(11):e78143. doi: 10.1371/journal.pone.0078143 (PMC3827077; doi:10.1371/journal.pone.0078143)
Supplement: Text S1 — This document consists of scripts generating simulated data and running ABSOLUTE etc. (ZIP) [file pone.0078143.s005.zip › Scripts/running_SomatiCA_CBS_cumseg_ABSOLUTE.R]

####################################
#### an example running SomatiCA ###
####################################

library(SomatiCA)
admix <- 0.2
j <- 1
x <- read.table(paste("geno", j, "_admix_", admix, ".txt", sep=""))
chrs <- paste("chr", 1:15, sep="")
y <- x[x$V1%in%chrs, 1:7]
input <- SomatiCAFormat(y, missing = T, verbose = T)
seg <- larsCBSsegment(input, collapse.k = 0, ncores = 1, verbose = T, rss=F)
segmentwithRatio <- somaticRatio(seg$segment, input, method = "mle")	
refined <- refineSegment(segmentwithRatio, input)
rate <- admixtureRate(refined)$admix
z <- copynumberCorrected(segmentwithRatio, rate)
data(GCcontent)
segmentGCcorrected <- segmentGCbiasRemoval(z, input, GCcontent)
segmentClonality <- subclonality(segmentGCcorrected, rate)
ll <- as(segmentClonality, "data.frame")
res <- list(rate, ll)
dput(res, paste("geno_", j, "_admix_", admix, "_somatica", sep=""))

###### input to ABSOLUTE #######
segmwithratio <- as(refined, "data.frame")
dput(segmwithratio, paste("geno_", j, "_admix_", admix, "_somatica_ratio", sep=""))

###############################################
#### an example running CBS and cumseg ########
###############################################

library(SomatiCA)
library(cumSeg)

make.CNA <- function(data){
	chrom <- rep(1, length(data)) 
	maploc <- c(1:length(data)) 
	return(CNA(data, chrom, maploc))
	}
		
admix <- 0.2
j <- 1	
x <- read.table(paste("geno", j, "_admix_", admix, ".txt", sep=""))
chrs <- paste("chr", 3:12, sep="")

cbs.all <- NULL
cumseg.all <- NULL
for(i in 1:length(chrs)){
	sub <- x[x$V1==chrs[i], ]
	sig <- denoise(data=sub[, 5], k=50)
	
	### CBS #####
	test2 <- segment(CNA(sig, sub[, 1], sub[, 2]), min.width=2)
	cbs <- test2$output[, 2:6]
	bb <- data.frame(chrs[i], c(sub[1, 2], cbs[-nrow(cbs), 3]), cbs[, 3])
	cbs.all <- rbind(cbs.all, bb)
	
	### cumseg ####
 	jump <- jumpoints(sig, k=30, output="3")
 	psi <- jump[[6]]
 	aa <- data.frame(chrs[i], c(sub[1, 2], sub[psi, 2]), c(sub[psi, 2], sub[nrow(sub), 2]))
   	cumseg.all <- rbind(cumseg.all, aa)    
}
colnames(cumseg.all) <- c("chr", "start", "end")
colnames(cbs.all) <- c("chr", "start", "end")
res <- list(cumseg.all, cbs.all)
dput(res, paste("geno_", j, "_admix_", admix, "_cbs_cumseg", sep=""))


#############################################
#### an example running ASCAT-variant #######
#############################################

ascat <- function(y, z){  
	fr <- function(c){
        	sum(((1-c)*(round(y*z)+round(y*(1-z)))/2 + c - y/2)^2)
        }    	
	opt.admix <- optimize(fr, c(0, 1))$minimum	
	return(round(opt.admix, 3))	
}

x <- dget(paste("geno_", j, "_admix_", admix, "_somatica_ratio", sep=""))
rate <- ascat(x[[1]]$ratio*2, x[[1]]$medLAF)
print(rate)


########################################
#### an example running ABSOLUTE #######
########################################
x <- dget(paste("geno_", j, "_admix_", admix, "_seg_ratio", sep=""))
aa <- x[[1]]
aa[, 4] <- ceiling((aa[, 3]-aa[, 2])/10000) # not real number of probes!!
aa[, 6] <- log2(aa[, 6])
aasave <- aa[, c(1, 2, 3, 4, 6)]
colnames(aasave) <- c("Chromosome", "Start", "End", "Num_Probes", "Segment_Mean")
write.table(aasave, paste("geno_", j, "_admix_", admix, ".absolute", sep=""), sep="\t", row.names=F, quote=F)	

sigma.p <- 0
max.sigma.h <- 0.02
min.ploidy <- 0.95
max.ploidy <- 4
max.as.seg.count <- 1500
max.non.clonal <- 0
max.neg.genome <- 0
platform <- 'Illumina_WES'
sample.name <- paste("geno_", j, "_admix_", admix, sep="")
results.dir <- getwd()
copy_num_type <- "total"
primary.disease <- "cancer"
RunAbsolute(paste(sample.name, ".absolute", sep=""), sigma.p, max.sigma.h, min.ploidy, max.ploidy, primary.disease, platform, sample.name, results.dir, max.as.seg.count, max.non.clonal, max.neg.genome, copy_num_type, verbose=TRUE)
