# Supplementary material for: SomatiCA: Identifying, Characterizing and Quantifying Somatic Copy Number Aberrations from Cancer Genome Sequencing Data
Source: PLoS One. 2013 Nov 12;8(11):e78143. doi: 10.1371/journal.pone.0078143 (PMC3827077; doi:10.1371/journal.pone.0078143)
Supplement: Text S1 — This document consists of scripts generating simulated data and running ABSOLUTE etc. (ZIP) [file pone.0078143.s005.zip › Scripts/running_SomatiCA_on_TCGA_benchmark.R]

########### an example of running SomatiCA on TCGA benchmark 4 dataset #########
name <- "HCC1143.mix1.n20t80"
for(i in 1:22){ 
	xx <- read.table(paste(name, "_chr", i, ".joined.vcf", sep=""), header=T, as.is=T)
	normal.DP <- matrix(as.numeric(unlist(strsplit(xx$NORMAL.DP4, ","))), ncol=4, byrow=T)
	DP1 <- normal.DP[, 1] + normal.DP[, 2]
	DP2 <- normal.DP[, 3] + normal.DP[, 4]
	DP <- DP1+DP2
	LAF <- ifelse(DP1 < DP2, DP1/DP, DP2/DP)
	tumor.DP <- matrix(as.numeric(unlist(strsplit(xx$TUMOR.DP4, ","))), ncol=4, byrow=T)
	tDP1 <- tumor.DP[, 1] + tumor.DP[, 2]
	tDP2 <- tumor.DP[, 3] + tumor.DP[, 4]
	tDP <- tDP1+tDP2
	tLAF <- ifelse(tDP1 < tDP2, tDP1/tDP, tDP2/tDP)
	zygosity <- ifelse(xx$TUMOR.GT=="0/1", "het", "hom")
	res <- data.frame(paste("chr", i, sep=""), xx$POS, zygosity, tDP, tLAF, DP, LAF)
	write.table(res, paste(name, "_chr", i, ".somatica.txt", sep=""), col.names=F, row.names=F, sep="\t", quote=F)
}
	
system(paste("cat ", name, "_chr*.somatica.txt > somatica." , name, ".txt", sep=""))
	
y <- read.table(paste("somatica.", name, ".txt", sep=""))
colnames(y) <- c("seqnames", "start", "zygosity", "tCount", "LAF", "tCountN", "germLAF")
library(SomatiCA)
input <- SomatiCAFormat(y, missing = T, verbose = T)
seg <- larsCBSsegment(input, collapse.k = 0, ncores = 1, verbose = T, rss=F)
segmentwithRatio <- somaticRatio(seg$segment, input, method = "mle", adjust=T)	
refined <- refineSegment(segmentwithRatio, input)
rate <- admixtureRate(refined)$admix
z <- copynumberCorrected(segmentwithRatio, rate)
data(GCcontent)
segmentGCcorrected <- segmentGCbiasRemoval(z, input, GCcontent)
segmentClonality <- subclonality(segmentGCcorrected, rate)
ll <- as(segmentClonality, "data.frame")
dput(output, paste("somatica.", name, ".result", sep=""))
